# Supplementary material for: Dispensabilities of Carbonic Anhydrase in Proteobacteria
Source: Int J Evol Biol. 2012 May 15;2012:324549. doi: 10.1155/2012/324549 (PMC3364446; doi:10.1155/2012/324549)
Supplement: Supplementary file 2 [file 324549.f2.xls]

## Sheet: Table S1
Supplementary table S1. The list of genome-sequenced proteobacteria.
The organisms that do not retain any carbonic anhydrase gene are marked in yellow.
The list is based on the data available at GenomeNet web site (http://www.genome.jp/).
class	genus		code	species/strain	source references
Gammaproteobacteria	Escherichia		eco	Escherichia coli K-12 MG1655	1997	RefSeq
			ecj	Escherichia coli K-12 W3110	2001	GenBank
			ecd	Escherichia coli K-12 DH10B	2008	RefSeq
			ebw	Escherichia coli K-12 MC4100(MuLac) BW2952	2009	RefSeq
			ece	Escherichia coli O157:H7 EDL933 (EHEC)	2001	RefSeq
			ecs	Escherichia coli O157:H7 Sakai (EHEC)	2001	RefSeq
			ecf	Escherichia coli O157:H7 EC4115 (EHEC)	2008	RefSeq
			etw	Escherichia coli O157:H7 TW14359 (EHEC)	2009	RefSeq
			eoj	Escherichia coli O26:H11 11368 (EHEC)	2009	RefSeq
			eoi	Escherichia coli O111:H- 11128 (EHEC)	2009	RefSeq
			eoh	Escherichia coli O103:H2 12009 (EHEC)	2009	RefSeq
			ecg	Escherichia coli O127:H6 E2348/69 (EPEC)	2008	RefSeq
			eok	Escherichia coli O55:H7 CB9615 (EPEC)	2010	RefSeq
			ecc	Escherichia coli O6:K2:H1 CFT073 (UPEC)	2002	RefSeq
			ecp	Escherichia coli O6:K15:H31 536 (UPEC)	2006	RefSeq
			eci	Escherichia coli O18:K1:H7 UTI89 (UPEC)	2006	RefSeq
			ecv	Escherichia coli O1:K1:H7 (APEC)	2006	RefSeq
			ecx	Escherichia coli O9 HS (commensal)	2007	RefSeq
			ecw	Escherichia coli O139:H28 E24377A (ETEC)	2007	RefSeq
			ecm	Escherichia coli SMS-3-5 (environmental)	2008	RefSeq
			ecy	Escherichia coli O152:H28 SE11 (commensal)	2008	RefSeq
			ecr	Escherichia coli O8 IAI1 (commensal)	2009	RefSeq
			ecq	Escherichia coli O81 ED1a (commensal)	2009	RefSeq
			eck	Escherichia coli 55989 (EAEC)	2009	RefSeq
			ect	Escherichia coli O7:K1 IAI39 (ExPEC)	2009	RefSeq
			eum	Escherichia coli O17:K52:H18 UMN026 (ExPEC)	2009	RefSeq
			ecz	Escherichia coli O45:K1:H7 S88 (ExPEC)	2009	RefSeq
			ecl	Escherichia coli C ATCC 8739	2008	RefSeq
			ebr	Escherichia coli B REL606	2009	RefSeq
			ebd	Escherichia coli BL21-Gold(DE3)pLysS AG	2009	RefSeq
			efe	Escherichia fergusonii	2008	RefSeq
	Salmonella		sty	Salmonella enterica subsp. enterica serovar Typhi CT18	2001	RefSeq
			stt	Salmonella enterica subsp. enterica serovar Typhi Ty2	2003	RefSeq
			stm	Salmonella enterica subsp. enterica serovar Typhimurium LT2	2001	RefSeq
			spt	Salmonella enterica subsp. enterica serovar Paratyphi A ATCC9150	2004	RefSeq
			sek	Salmonella enterica subsp. enterica serovar Paratyphi A AKU12601	2008	RefSeq
			spq	Salmonella enterica subsp. enterica serovar Paratyphi B	2007	RefSeq
			sei	Salmonella enterica subsp. enterica serovar Paratyphi C	2009	RefSeq
			sec	Salmonella enterica subsp. enterica serovar Choleraesuis	2005	RefSeq
			seh	Salmonella enterica subsp. enterica serovar Heidelberg	2008	RefSeq
			see	Salmonella enterica subsp. enterica serovar Newport	2008	RefSeq
			sew	Salmonella enterica subsp. enterica serovar Schwarzengrund	2008	RefSeq
			sea	Salmonella enterica subsp. enterica serovar Agona	2008	RefSeq
			sed	Salmonella enterica subsp. enterica serovar Dublin	2008	RefSeq
			seg	Salmonella enterica subsp. enterica serovar Gallinarum	2008	RefSeq
			set	Salmonella enterica subsp. enterica serovar Enteritidis	2008	RefSeq
			ses	Salmonella enterica subsp. arizonae	2007	RefSeq
			sbg	Salmonella bongori	2011	RefSeq
	Yersinia		ype	Yersinia pestis CO92 (biovar Orientalis)	2001	RefSeq
			ypk	Yersinia pestis KIM 10 (biovar Mediaevalis)	2002	RefSeq
			ypa	Yersinia pestis Antiqua (biovar Antiqua)	2006	RefSeq
			ypn	Yersinia pestis Nepal516 (biovar Antiqua)	2006	RefSeq
			ypm	Yersinia pestis 91001 (biovar Microtus)	2004	RefSeq
			ypp	Yersinia pestis Pestoides F	2007	RefSeq
			ypg	Yersinia pestis Angola	2007	RefSeq
			ypz	Yersinia pestis Z176003	2010	RefSeq
			yps	Yersinia pseudotuberculosis IP32953 (serotype I)	2004	RefSeq
			ypi	Yersinia pseudotuberculosis IP31758 (serotype O:1b)	2007	RefSeq
			ypy	Yersinia pseudotuberculosis YPIII	2008	RefSeq
			ypb	Yersinia pseudotuberculosis PB1/+	2008	RefSeq
			yen	Yersinia enterocolitica subsp. enterocolitica 8081	2007	RefSeq
			yep	Yersinia enterocolitica subsp. palearctica 105.5R(r)	2011	RefSeq
	Shigella		sfl	Shigella flexneri 301 (serotype 2a)	2002	RefSeq
			sfx	Shigella flexneri 2457T (serotype 2a)	2003	RefSeq
			sfv	Shigella flexneri 8401 (serotype 5b)	2006	RefSeq
			ssn	Shigella sonnei	2005	RefSeq
			sbo	Shigella boydii Sb227	2005	RefSeq
			sbc	Shigella boydii CDC 3083-94	2008	RefSeq
			sdy	Shigella dysenteriae	2005	RefSeq
	Pectobacterium		eca	Pectobacterium atrosepticum	2004	RefSeq
			pct	Pectobacterium carotovorum	2009	RefSeq
			pwa	Pectobacterium wasabiae	2009	RefSeq
	Erwinia		eta	Erwinia tasmaniensis	2008	RefSeq
			epy	Erwinia pyrifoliae	2009	RefSeq
			eam	Erwinia amylovora CFBP1430	2010	RefSeq
			eay	Erwinia amylovora ATCC 49946	2010	RefSeq
			ebi	Erwinia billingiae	2010	RefSeq
	Photorhabdus		plu	Photorhabdus luminescens	2003	RefSeq
			pay	Photorhabdus asymbiotica	2009	RefSeq
	Buchnera		buc	Buchnera aphidicola APS	2000	RefSeq
			bas	Buchnera aphidicola Sg	2002	RefSeq
			bab	Buchnera aphidicola Bp	2003	RefSeq
			bcc	Buchnera aphidicola Cc	2006	RefSeq
			bap	Buchnera aphidicola 5A	2009	RefSeq
			bau	Buchnera aphidicola Tuc7	2009	RefSeq
			baj	Buchnera aphidicola (Cinara tujafilina)	2011	RefSeq
	Wigglesworthia		wbr	Wigglesworthia glossinidia	2002	RefSeq
	Sodalis		sgl	Sodalis glossinidius	2006	RefSeq
	Enterobacter		ent	Enterobacter sp. 638	2007	RefSeq
			enc	Enterobacter cloacae subsp. cloacae ATCC 13047	2010	RefSeq
			esc	Enterobacter cloacae SCF1	2010	RefSeq
			eec	Enterobacter cloacae EcWSU1	2012	RefSeq
			eas	Enterobacter asburiae	2011	RefSeq
			eae	Enterobacter aerogenes	2011	RefSeq
	Cronobacter		esa	Cronobacter sakazakii	2007	RefSeq
			ctu	Cronobacter turicensis	2009	RefSeq
	Klebsiella		kpn	Klebsiella pneumoniae	2007	RefSeq
			kpe	Klebsiella pneumoniae 342	2008	RefSeq
			kpu	Klebsiella pneumoniae NTUH-K2044	2009	RefSeq
			kva	Klebsiella variicola	2010	RefSeq
	Citrobacter		cko	Citrobacter koseri ATCC BAA-895	2007	RefSeq
			cro	Citrobacter rodentium	2010	RefSeq
	Serratia		spe	Serratia proteamaculans	2007	RefSeq
			srs	Serratia sp. AS12	2011	RefSeq
			srr	Serratia sp. AS9	2011	RefSeq
	Proteus		pmr	Proteus mirabilis	2008	RefSeq
	Edwardsiella		eic	Edwardsiella ictaluri	2009	RefSeq
			etr	Edwardsiella tarda	2009	RefSeq
	Blochmannia		bfl	Candidatus Blochmannia floridanus	2003	RefSeq
			bpn	Candidatus Blochmannia pennsylvanicus	2005	RefSeq
			bva	Candidatus Blochmannia vafer	2011	RefSeq
	Hamiltonella		hde	Candidatus Hamiltonella defensa	2009	RefSeq
	Dickeya		dda	Dickeya dadantii Ech703	2009	RefSeq
			ddc	Dickeya dadantii Ech586	2009	RefSeq
			ddd	Dickeya dadantii 3937	2010	RefSeq
			dze	Dickeya zeae	2009	RefSeq
	Xenorhabdus		xbo	Xenorhabdus bovienii	2010	RefSeq
			xne	Xenorhabdus nematophila	2010	RefSeq
	Pantoea		pam	Pantoea ananatis	2010	RefSeq
			pva	Pantoea vagans	2010	RefSeq
			pao	Pantoea sp. At-9b	2011	RefSeq
	Riesia		rip	Candidatus Riesia pediculicola	2010	RefSeq
	Rahnella		rah	Rahnella sp. Y9602	2011	RefSeq
	Moranella		men	Candidatus Moranella endobia	2011	RefSeq
	Haemophilus		hin	Haemophilus influenzae Rd KW20 (serotype d)	1995	RefSeq
			hit	Haemophilus influenzae 86-028NP (nontypeable)	2005	RefSeq
			hip	Haemophilus influenzae PittEE	2007	RefSeq
			hiq	Haemophilus influenzae PittGG	2007	RefSeq
			hif	Haemophilus influenzae F30311)	2011	RefSeq
			hil	Haemophilus influenzae F30471)	2011	RefSeq
			hdu	Haemophilus ducreyi	2003	RefSeq
			hap	Haemophilus parasuis	2009	RefSeq
			hpr	Haemophilus parainfluenzae	2011	RefSeq
	Histophilus		hso	Haemophilus somnus 129PT	2006	RefSeq
			hsm	Haemophilus somnus 2336	2008	RefSeq
	Pasteurella		pmu	Pasteurella multocida	2001	RefSeq
	Mannheimia		msu	Mannheimia succiniciproducens	2004	RefSeq
	Actinobacillus		apl	Actinobacillus pleuropneumoniae L20 (serotype 5b)	2007	RefSeq
			apj	Actinobacillus pleuropneumoniae JL03 (serotype 3)	2008	RefSeq
			apa	Actinobacillus pleuropneumoniae AP76 (serotype 7)	2008	RefSeq
			asu	Actinobacillus succinogenes	2007	RefSeq
	Aggregatibacter		aap	Aggregatibacter aphrophilus	2009	RefSeq
			aat	Aggregatibacter actinomycetemcomitans D11S-1	2009	RefSeq
			aao	Aggregatibacter actinomycetemcomitans ANH9381	2012	RefSeq
	Gallibacterium		gan	Gallibacterium anatis	2011	RefSeq
	Xylella		xfa	Xylella fastidiosa 9a5c	2000	RefSeq
			xft	Xylella fastidiosa Temecula1	2003	RefSeq
			xfm	Xylella fastidiosa M12	2008	RefSeq
			xfn	Xylella fastidiosa M23	2008	RefSeq
	Xanthomonas		xcc	Xanthomonas campestris pv. campestris ATCC 33913	2002	RefSeq
			xcb	Xanthomonas campestris pv. campestris 8004	2005	RefSeq
			xca	Xanthomonas campestris pv. campestris B100	2008	RefSeq
			xcv	Xanthomonas campestris pv. vesicatoria	2005	RefSeq
			xac	Xanthomonas axonopodis pv. citri 306	2002	RefSeq
			xax	Xanthomonas axonopodis pv. citrumelo F1	2011	RefSeq
			xoo	Xanthomonas oryzae KACC10331	2005	RefSeq
			xom	Xanthomonas oryzae MAFF311018	2006	RefSeq
			xop	Xanthomonas oryzae PXO99A	2008	RefSeq
			xal	Xanthomonas albilineans	2010	RefSeq
	Stenotrophomonas		sml	Stenotrophomonas maltophilia K279a	2008	RefSeq
			smt	Stenotrophomonas maltophilia R551-3	2008	RefSeq
	Pseudoxanthomonas		psu	Pseudoxanthomonas suwonensis	2011	RefSeq
			psd	Pseudoxanthomonas spadix	2011	RefSeq
	Vibrio		vch	Vibrio cholerae O1 biovar El Tor N16961	2000	RefSeq
			vce	Vibrio cholerae O1 2010EL-1786	2011	RefSeq
			vco	Vibrio cholerae O395	2007	RefSeq
			vcm	Vibrio cholerae M66-2	2009	RefSeq
			vcj	Vibrio cholerae MJ-1236	2009	RefSeq
			vvu	Vibrio vulnificus CMCP6	2002	RefSeq
			vvy	Vibrio vulnificus YJ016	2003	RefSeq
			vvm	Vibrio vulnificus MO6-24/O	2011	RefSeq
			vpa	Vibrio parahaemolyticus	2003	RefSeq
			vha	Vibrio harveyi	2007	RefSeq
			vsp	Vibrio splendidus	2008	RefSeq
			vex	Vibrio sp. Ex25	2009	RefSeq
	Aliivibrio		vfi	Vibrio fischeri	2005	RefSeq
			vfm	Vibrio fischeri MJ11	2008	RefSeq
			vsa	Aliivibrio salmonicida LFI1238	2008	RefSeq
	Photobacterium		ppr	Photobacterium profundum	2004	RefSeq
	Listonella		van	Vibrio anguillarum	2011	RefSeq
	Pseudomonas		pae	Pseudomonas aeruginosa PAO1	2000	RefSeq
			pau	Pseudomonas aeruginosa UCBPP-PA14	2006	RefSeq
			pap	Pseudomonas aeruginosa PA7	2007	RefSeq
			pag	Pseudomonas aeruginosa LESB58	2009	RefSeq
			ppu	Pseudomonas putida KT2440	2003	RefSeq
			ppf	Pseudomonas putida F1	2007	RefSeq
			ppg	Pseudomonas putida GB-1	2008	RefSeq
			ppw	Pseudomonas putida W619	2008	RefSeq
			ppt	Pseudomonas putida S16	2011	RefSeq
			pst	Pseudomonas syringae pv. tomato DC3000	2003	RefSeq
			psb	Pseudomonas syringae pv. syringae B728a	2005	RefSeq
			psp	Pseudomonas syringae pv. phaseolicola 1448A	2005	RefSeq
			pfl	Pseudomonas fluorescens Pf-5	2005	RefSeq
			pfo	Pseudomonas fluorescens Pf0-1	2005	RefSeq
			pfs	Pseudomonas fluorescens SBW25	2009	RefSeq
			pen	Pseudomonas entomophila	2006	RefSeq
			pmy	Pseudomonas mendocina ymp	2007	RefSeq
			pmk	Pseudomonas mendocina NK-01	2011	RefSeq
			psa	Pseudomonas stutzeri	2007	RefSeq
			psz	Pseudomonas stutzeri ATCC 17588	2011	RefSeq
			pba	Pseudomonas brassicacearum	2011	RefSeq
			pfv	Pseudomonas fulva	2011	RefSeq
	Cellvibrio		cja	Cellvibrio japonicus	2008	RefSeq
			cga	Cellvibrio gilvus	2011	RefSeq
	Azotobacter		avn	Azotobacter vinelandii	2009	RefSeq
	Psychrobacter		par	Psychrobacter arcticum	2005	RefSeq
			pcr	Psychrobacter cryohalolentis	2006	RefSeq
			prw	Psychrobacter sp. PRwf-1	2007	RefSeq
	Acinetobacter		aci	Acinetobacter sp. ADP1	2004	RefSeq
			acd	Acinetobacter sp. DR1	2010	RefSeq
			acb	Acinetobacter baumannii ATCC 17978	2007	RefSeq
			abm	Acinetobacter baumannii SDF	2008	RefSeq
			aby	Acinetobacter baumannii AYE	2008	RefSeq
			abc	Acinetobacter baumannii ACICU	2008	RefSeq
			abn	Acinetobacter baumannii AB0057	2008	RefSeq
			abb	Acinetobacter baumannii AB307-0294	2008	RefSeq
	Moraxella		mct	Moraxella catarrhalis	2010	RefSeq
	Shewanella		son	Shewanella oneidensis	2002	RefSeq
			sdn	Shewanella denitrificans	2006	RefSeq
			sfr	Shewanella frigidimarina	2006	RefSeq
			saz	Shewanella amazonensis	2006	RefSeq
			sbl	Shewanella baltica OS155	2007	RefSeq
			sbm	Shewanella baltica OS185	2007	RefSeq
			sbn	Shewanella baltica OS195	2007	RefSeq
			sbp	Shewanella baltica OS223	2008	RefSeq
			slo	Shewanella loihica	2007	RefSeq
			spc	Shewanella putrefaciens	2007	RefSeq
			sse	Shewanella sediminis	2007	RefSeq
			spl	Shewanella pealeana	2007	RefSeq
			she	Shewanella sp. MR-4	2006	RefSeq
			shm	Shewanella sp. MR-7	2006	RefSeq
			shn	Shewanella sp. ANA-3	2006	RefSeq
			shw	Shewanella sp. W3-18-1	2007	RefSeq
			shl	Shewanella halifaxensis	2008	RefSeq
			swd	Shewanella woodyi ATCC 51908	2008	RefSeq
			swp	Shewanella piezotolerans WP3	2008	RefSeq
			svo	Shewanella violacea	2010	RefSeq
	Idiomarina		ilo	Idiomarina loihiensis	2004	RefSeq
	Colwellia		cps	Colwellia psychrerythraea	2005	RefSeq
	Pseudoalteromonas		pha	Pseudoalteromonas haloplanktis	2005	RefSeq
			pat	Pseudoalteromonas atlantica	2006	RefSeq
			psm	Pseudoalteromonas sp. SM9913	2010	RefSeq
	Saccharophagus		sde	Saccharophagus degradans	2006	RefSeq
	Marinobacter		maq	Marinobacter aquaeolei	2007	RefSeq
	Alteromonas		amc	Alteromonas macleodii	2008	RefSeq
			alt	Alteromonas sp. SN2	2011	RefSeq
	Glaciecola		gag	Glaciecola sp. 4H-3-7+YE-5	2011	RefSeq
			gni	Glaciecola nitratireducens	2011	RefSeq
	Psychromonas		pin	Psychromonas ingrahamii	2006	RefSeq
	Teredinibacter		ttu	Teredinibacter turnerae	2009	RefSeq
	Ferrimonas		fbl	Ferrimonas balearica	2010	RefSeq
	Coxiella		cbu	Coxiella burnetii RSA 493	2003	RefSeq
			cbs	Coxiella burnetii RSA 331	2007	RefSeq
			cbd	Coxiella burnetii Dugway 5J108-111	2007	RefSeq
			cbg	Coxiella burnetii CbuG_Q212	2008	RefSeq
			cbc	Coxiella burnetii CbuK_Q154	2008	RefSeq
	Legionella		lpn	Legionella pneumophila Philadelphia 1	2004	RefSeq
			lpf	Legionella pneumophila Lens	2004	RefSeq
			lpp	Legionella pneumophila Paris	2004	RefSeq
			lpc	Legionella pneumophila Corby	2007	RefSeq
			lpa	Legionella pneumophila 2300/99 Alcoy	2010	RefSeq
			llo	Legionella longbeachae	2010	RefSeq
	Methylococcus		mca	Methylococcus capsulatus	2004	RefSeq
	Methylomonas		mmt	Methylomonas methanica	2011	RefSeq
	Methylomicrobium		mah	Methylomicrobium alcaliphilum	2011	RefSeq
	Francisella		ftu	Francisella tularensis subsp. tularensis SCHU S4	2004	RefSeq
			ftf	Francisella tularensis subsp. tularensis FSC 198	2006	RefSeq
			ftw	Francisella tularensis subsp. tularensis WY96-3418	2007	RefSeq
			ftl	Francisella tularensis subsp. holarctica LVS	2006	RefSeq
			fth	Francisella tularensis subsp. holarctica OSU18	2006	RefSeq
			fta	Francisella tularensis subsp. holarctica FTNF002-00	2007	RefSeq
			ftm	Francisella tularensis subsp. mediasiatica FSC147	2008	RefSeq
			ftn	Francisella novicida U112	2006	RefSeq
			fph	Francisella philomiragia	2008	RefSeq
			frt	Francisella sp. TX077308	2011	RefSeq
	Thiomicrospira		tcx	Thiomicrospira crunogena	2005	RefSeq
	Thioalkalimicrobium		tcy	Thioalkalimicrobium cyclicum	2011	RefSeq
	Nitrosococcus		noc	Nitrosococcus oceani	2005	RefSeq
			nhl	Nitrosococcus halophilus	2010	RefSeq
			nwa	Nitrosococcus watsonii	2010	RefSeq
	Allochromatium		alv	Allochromatium vinosum	2010	RefSeq
	Alkalilimnicola		aeh	Alkalilimnicola ehrlichei	2006	RefSeq
	Halorhodospira		hha	Halorhodospira halophila	2007	RefSeq
	Thioalkalivibrio		tgr	Thioalkalivibrio sp. HL-EbGR7	2009	RefSeq
			tkm	Thioalkalivibrio sp. K90mix	2010	RefSeq
	Halothiobacillus		hna	Halothiobacillus neapolitanus	2009	RefSeq
	Hahella		hch	Hahella chejuensis	2005	RefSeq
	Chromohalobacter		csa	Chromohalobacter salexigens	2006	RefSeq
	Halomonas		hel	Halomonas elongata	2010	RefSeq
	Alcanivorax		abo	Alcanivorax borkumensis	2006	RefSeq
	Kangiella		kko	Kangiella koreensis	2009	RefSeq
	Marinomonas		mmw	Marinomonas sp. MWYL1	2007	RefSeq
			mme	Marinomonas mediterranea	2011	RefSeq
			mpc	Marinomonas posidonica	2011	RefSeq
	Aeromonas		aha	Aeromonas hydrophila	2006	RefSeq
			asa	Aeromonas salmonicida	2007	RefSeq
			avr	Aeromonas veronii	2011	RefSeq
	Tolumonas		tau	Tolumonas auensis	2009	RefSeq
	Dichelobacter		dno	Dichelobacter nodosus	2007	RefSeq
	Acidithiobacillus		afe	Acidithiobacillus ferrooxidans ATCC 53993	2008	RefSeq
			afr	Acidithiobacillus ferrooxidans ATCC 23270	2008	RefSeq
			acu	Acidithiobacillus caldus	2011	RefSeq
			afi	Acidithiobacillus ferrivorans	2011	RefSeq
	Baumannia		bci	Baumannia cicadellinicola	2006	RefSeq
	Carsonella		crp	Candidatus Carsonella ruddii	2006	RefSeq
	Ruthia		rma	Candidatus Ruthia magnifica	2006	RefSeq
	Vesicomyosocius		vok	Candidatus Vesicomyosocius okutanii	2007	RefSeq
	Unclassified Gammaproteobacteria		gpb	Gamma proteobacterium HdN1	2010	RefSeq
Betaproteobacteria	Neisseria		nma	Neisseria meningitidis Z2491 (serogroup A)	2000	RefSeq
			nme	Neisseria meningitidis MC58 (serogroup B)	2000	RefSeq
			nmc	Neisseria meningitidis FAM18 (serogroup C)	2007	RefSeq
			nmn	Neisseria meningitidis 053442 (serogroup C)	2007	RefSeq
			nmi	Neisseria meningitidis alpha14	2009	RefSeq
			ngo	Neisseria gonorrhoeae FA 1090	2005	RefSeq
			ngk	Neisseria gonorrhoeae NCCP11945	2008	RefSeq
			nla	Neisseria lactamica	2010	RefSeq
	Chromobacterium		cvi	Chromobacterium violaceum	2003	RefSeq
	Laribacter		lhk	Laribacter hongkongensis	2009	RefSeq
	Pseudogulbenkiania		pse	Pseudogulbenkiania sp. NH8B	2011	RefSeq
	Ralstonia		rso	Ralstonia solanacearum GMI1000	2001	RefSeq
			rsc	Ralstonia solanacearum CFBP2957	2010	RefSeq
			rsl	Ralstonia solanacearum PSI07	2010	RefSeq
			rpi	Ralstonia pickettii 12J	2008	RefSeq
			rpf	Ralstonia pickettii 12D	2009	RefSeq
	Cupriavidus		reu	Ralstonia eutropha JMP134	2005	RefSeq
			reh	Ralstonia eutropha H16	2006	RefSeq
			rme	Cupriavidus metallidurans	2006	RefSeq
			cti	Cupriavidus taiwanensis	2008	RefSeq
			cnc	Cupriavidus necator	2011	RefSeq
	Burkholderia		bma	Burkholderia mallei ATCC 23344	2004	RefSeq
			bmv	Burkholderia mallei SAVP1	2007	RefSeq
			bml	Burkholderia mallei NCTC 10229	2007	RefSeq
			bmn	Burkholderia mallei NCTC 10247	2007	RefSeq
			bps	Burkholderia pseudomallei K96243	2004	RefSeq
			bpm	Burkholderia pseudomallei 1710b	2005	RefSeq
			bpl	Burkholderia pseudomallei 1106a	2007	RefSeq
			bpd	Burkholderia pseudomallei 668	2007	RefSeq
			bpr	Burkholderia pseudomallei MSHR346	2009	RefSeq
			bte	Burkholderia thailandensis	2005	RefSeq
			bvi	Burkholderia vietnamiensis	2007	RefSeq
			bur	Burkholderia sp. 383	2005	RefSeq
			bcn	Burkholderia cenocepacia AU1054	2006	RefSeq
			bch	Burkholderia cenocepacia HI2424	2006	RefSeq
			bcm	Burkholderia cenocepacia MC0-3	2008	RefSeq
			bcj	Burkholderia cenocepacia J2315	2008	RefSeq
			bam	Burkholderia ambifaria AMMD	2006	RefSeq
			bac	Burkholderia ambifaria MC40-6	2008	RefSeq
			bmu	Burkholderia multivorans ATCC 17616 (JGI)	2007	RefSeq
			bmj	Burkholderia multivorans ATCC 17616 (Tohoku)	2008	RefSeq
			bxe	Burkholderia xenovorans	2006	RefSeq
			bph	Burkholderia phymatum	2008	RefSeq
			bpy	Burkholderia phytofirmans	2008	RefSeq
			bgl	Burkholderia glumae	2009	RefSeq
			bug	Burkholderia sp. CCGE1001	2011	RefSeq
			bge	Burkholderia sp. CCGE1002	2010	RefSeq
			bgf	Burkholderia sp. CCGE1003	2010	RefSeq
			brh	Burkholderia rhizoxinica	2010	RefSeq
			bgd	Burkholderia gladioli	2011	RefSeq
			buj	Burkholderia sp. JV3	2011	RefSeq
	Polynucleobacter		pnu	Polynucleobacter sp. QLW-P1DMWA-1	2007	RefSeq
			pne	Polynucleobacter necessarius	2008	RefSeq
	Bordetella		bpe	Bordetella pertussis	2003	RefSeq
			bpa	Bordetella parapertussis	2003	RefSeq
			bbr	Bordetella bronchiseptica	2003	RefSeq
			bpt	Bordetella petrii	2007	RefSeq
			bav	Bordetella avium	2008	RefSeq
	Achromobacter		axy	Achromobacter xylosoxidans	2010	RefSeq
	Taylorella		teq	Taylorella equigenitalis	2011	RefSeq
			tas	Taylorella asinigenitalis	2011	RefSeq
	Pusillimonas		put	Pusillimonas sp. T7-7	2011	RefSeq
	Rhodoferax		rfr	Rhodoferax ferrireducens	2006	RefSeq
	Polaromonas		pol	Polaromonas sp. JS666	2006	RefSeq
			pna	Polaromonas naphthalenivorans	2007	RefSeq
	Acidovorax		aav	Acidovorax avenae	2007	RefSeq
			ajs	Acidovorax sp. JS42	2007	RefSeq
			dia	Acidovorax ebreus	2009	RefSeq
			aaa	Acidovorax avenae subsp. avenae ATCC 19860	2011	RefSeq
	Verminephrobacter		vei	Verminephrobacter eiseniae	2007	RefSeq
	Delftia		dac	Delftia acidovorans	2007	RefSeq
			del	Delftia sp. Cs1-4	2011	RefSeq
	Variovorax		vap	Variovorax paradoxus S110	2009	RefSeq
			vpe	Variovorax paradoxus EPS	2011	RefSeq
	Comamonas		ctt	Comamonas testosteroni	2009	RefSeq
	Alicycliphilus		adn	Alicycliphilus denitrificans BC	2011	RefSeq
			adk	Alicycliphilus denitrificans K601	2011	RefSeq
	Ramlibacter		rta	Ramlibacter tataouinensis	2011	RefSeq
	Methylibium		mpt	Methylibium petroleiphilum	2007	RefSeq
	Herminiimonas		har	Herminiimonas arsenicoxydans	2007	RefSeq
	Minibacterium		mms	Minibacterium massiliensis	2007	RefSeq
	Herbaspirillum		hse	Herbaspirillum seropedicae	2010	RefSeq
	Zinderia		zin	Candidatus Zinderia insecticola CARI	2010	RefSeq
	Collimonas		cfu	Collimonas fungivorans	2011	RefSeq
	Leptothrix		lch	Leptothrix cholodnii	2008	RefSeq
	Thiomonas		tin	Thiomonas intermedia	2010	RefSeq
	Nitrosomonas		neu	Nitrosomonas europaea	2003	RefSeq
			net	Nitrosomonas eutropha	2006	RefSeq
			nit	Nitrosomonas sp. AL212	2011	RefSeq
			nii	Nitrosomonas sp. Is79A3	2011	RefSeq
	Nitrosospira		nmu	Nitrosospira multiformis	2005	RefSeq
	Aromatoleum		eba	Aromatoleum aromaticum EbN1	2004	RefSeq
	Azoarcus		azo	Azoarcus sp. BH72	2006	RefSeq
	Dechloromonas		dar	Dechloromonas aromatica	2005	RefSeq
	Thauera		tmz	Thauera sp. MZ1T	2008	RefSeq
	Azospira		dsu	Dechlorosoma suillum	2012	RefSeq
	Thiobacillus		tbd	Thiobacillus denitrificans	2005	RefSeq
	Methylobacillus		mfa	Methylobacillus flagellatus	2006	RefSeq
	Methylotenera		mmb	Methylotenera mobilis	2009	RefSeq
			meh	Methylotenera sp. 301	2010	RefSeq
	Methylovorus		mei	Methylovorus glucosetrophus SIP3-4	2009	RefSeq
			mep	Methylovorus sp. MP688	2010	RefSeq
	Accumulibacter		app	Accumulibacter phosphatis	2009	RefSeq
	Tremblaya		tpn	Candidatus Tremblaya princeps	2011	RefSeq
	Sideroxydans		slt	Sideroxydans lithotrophicus	2010	RefSeq
	Gallionella		gca	Gallionella capsiferriformans	2010	RefSeq
Epsilonproteobacteria	Helicobacter		hpy	Helicobacter pylori 26695	1997	RefSeq
			hpj	Helicobacter pylori J99	1999	RefSeq
			hpa	Helicobacter pylori HPAG1	2006	RefSeq
			hps	Helicobacter pylori Shi470	2008	RefSeq
			hpg	Helicobacter pylori G27	2008	RefSeq
			hpp	Helicobacter pylori P12	2008	RefSeq
			hpb	Helicobacter pylori B38	2009	RefSeq
			hpl	Helicobacter pylori B8	2010	RefSeq
			hpc	Helicobacter pylori PeCan4	2010	RefSeq
			hpm	Helicobacter pylori SJM180	2010	RefSeq
			hhe	Helicobacter hepaticus	2003	RefSeq
			hac	Helicobacter acinonychis	2006	RefSeq
			hms	Helicobacter mustelae	2010	RefSeq
			hfe	Helicobacter felis	2010	RefSeq
			hbi	Helicobacter bizzozeronii	2011	RefSeq
	Wolinella		wsu	Wolinella succinogenes	2003	RefSeq
	Sulfurimonas		tdn	Sulfurimonas denitrificans	2005	RefSeq
			sua	Sulfurimonas autotrophica	2010	RefSeq
	Sulfuricurvum		sku	Sulfuricurvum kujiense	2010	RefSeq
	Campylobacter		cje	Campylobacter jejuni NCTC11168	2000	RefSeq
			cjr	Campylobacter jejuni RM1221	2005	RefSeq
			cjj	Campylobacter jejuni 81-176	2007	RefSeq
			cju	Campylobacter jejuni 81116	2007	RefSeq
			cjn	Campylobacter jejuni ICDCCJ07001	2010	RefSeq
			cjd	Campylobacter jejuni subsp. doylei 269.97	2007	RefSeq
			cff	Campylobacter fetus	2006	RefSeq
			ccv	Campylobacter curvus	2007	RefSeq
			cha	Campylobacter hominis ATCC BAA-381	2007	RefSeq
			cco	Campylobacter concisus 13826	2007	RefSeq
			cla	Campylobacter lari	2009	RefSeq
	Arcobacter		abu	Arcobacter butzleri	2007	RefSeq
			ant	Arcobacter nitrofigilis	2010	RefSeq
	Sulfurospirillum		sdl	Sulfurospirillum deleyianum	2009	RefSeq
	Nitratiruptor		nis	Nitratiruptor sp. SB155-2	2007	RefSeq
	Sulfurovum		sun	Sulfurovum sp. NBC37-1	2007	RefSeq
	Nitratifractor		nsa	Nitratifractor salsuginis	2011	RefSeq
	Nautilia		nam	Nautilia profundicola	2009	RefSeq
Deltaproteobacteria	Geobacter		gsu	Geobacter sulfurreducens	2003	RefSeq
			gme	Geobacter metallireducens	2005	RefSeq
			gur	Geobacter uraniumreducens	2007	RefSeq
			glo	Geobacter lovleyi	2008	RefSeq
			gbm	Geobacter bemidjiensis	2008	RefSeq
			geo	Geobacter sp. FRC-32	2009	RefSeq
			gem	Geobacter sp. M21	2009	RefSeq
			geb	Geobacter sp. M18	2011	RefSeq
	Pelobacter		pca	Pelobacter carbinolicus	2005	RefSeq
			ppd	Pelobacter propionicus	2006	RefSeq
	Desulfovibrio		dvu	Desulfovibrio vulgaris Hildenborough	2004	RefSeq
			dvl	Desulfovibrio vulgaris DP4	2007	RefSeq
			dvm	Desulfovibrio vulgaris Miyazaki F	2009	RefSeq
			dde	Desulfovibrio desulfuricans G20	2005	RefSeq
			dds	Desulfovibrio desulfuricans ATCC 27774	2009	RefSeq
			dma	Desulfovibrio magneticus	2009	RefSeq
			dsa	Desulfovibrio salexigens	2009	RefSeq
			das	Desulfovibrio aespoeensis	2011	RefSeq
	Lawsonia		lip	Lawsonia intracellularis	2006	RefSeq
	Desulfomicrobium		dba	Desulfomicrobium baculatum	2009	RefSeq
	Desulfohalobium		drt	Desulfohalobium retbaense	2009	RefSeq
	Bdellovibrio		bba	Bdellovibrio bacteriovorus	2004	RefSeq
	Desulfotalea		dps	Desulfotalea psychrophila	2004	RefSeq
	Desulfurivibrio		dak	Desulfurivibrio alkaliphilus	2010	RefSeq
	Desulfobulbus		dpr	Desulfobulbus propionicus	2011	RefSeq
	Desulfococcus		dol	Candidatus Desulfococcus oleovorans	2007	RefSeq
	Desulfatibacillum		dal	Desulfatibacillum alkenivorans	2009	RefSeq
	Desulfobacterium		dat	Desulfobacterium autotrophicum	2009	RefSeq
	Anaeromyxobacter		ade	Anaeromyxobacter dehalogenans 2CP-C	2006	RefSeq
			acp	Anaeromyxobacter dehalogenans 2CP-1	2009	RefSeq
			afw	Anaeromyxobacter sp. Fw109-5	2007	RefSeq
			ank	Anaeromyxobacter sp. K	2008	RefSeq
	Myxococcus		mxa	Myxococcus xanthus	2006	RefSeq
			mfu	Myxococcus fulvus	2011	RefSeq
	Stigmatella		sur	Stigmatella aurantiaca	2011	RefSeq
	Sorangium		scl	Sorangium cellulosum	2007	RefSeq
	Haliangium		hoh	Haliangium ochraceum	2009	RefSeq
	Syntrophus		sat	Syntrophus aciditrophicus	2006	RefSeq
	Desulfobacca		dao	Desulfobacca acetoxidans DSM 11109	2011	RefSeq
	Syntrophobacter		sfu	Syntrophobacter fumaroxidans	2006	RefSeq
	Desulfarculus		dbr	Desulfarculus baarsii	2010	RefSeq
	Hippea		hmr	Hippea maritima	2011	RefSeq
Alphaproteobacteria	Rickettsia		rpr	Rickettsia prowazekii	1998	RefSeq
			rty	Rickettsia typhi	2004	RefSeq
			rcm	Rickettsia canadensis	2007	RefSeq
			rco	Rickettsia conorii	2001	RefSeq
			rfe	Rickettsia felis	2005	RefSeq
			rak	Rickettsia akari	2007	RefSeq
			rri	Rickettsia rickettsii Sheila Smith	2007	RefSeq
			rrj	Rickettsia rickettsii Iowa	2008	RefSeq
			rms	Rickettsia massiliae	2007	RefSeq
			rpk	Rickettsia peacockii	2009	RefSeq
			raf	Rickettsia africae	2009	RefSeq
			rhe	Rickettsia heilongjiangensis	2011	RefSeq
			rja	Rickettsia japonica	2011	RefSeq
			rbe	Rickettsia bellii RML369-C	2006	RefSeq
			rbo	Rickettsia bellii OSU 85-389	2007	RefSeq
	Orientia		ots	Orientia tsutsugamushi Boryong	2007	RefSeq
			ott	Orientia tsutsugamushi Ikeda	2008	RefSeq
	Wolbachia		wol	Wolbachia wMel	2004	RefSeq
			wbm	Wolbachia wBm	2005	RefSeq
			wri	Wolbachia sp. wRi	2009	RefSeq
			wpi	Wolbachia pipientis	2008	RefSeq
	Anaplasma		ama	Anaplasma marginale St. Maries	2004	RefSeq
			amf	Anaplasma marginale Florida	2009	RefSeq
			acn	Anaplasma centrale	2009	RefSeq
			aph	Anaplasma phagocytophilum	2006	RefSeq
	Ehrlichia		eru	Ehrlichia ruminantium Welgevonden (South Africa)	2005	RefSeq
			erw	Ehrlichia ruminantium Welgevonden (France)	2005	RefSeq
			erg	Ehrlichia ruminantium Gardel	2005	RefSeq
			ecn	Ehrlichia canis	2005	RefSeq
			ech	Ehrlichia chaffeensis	2006	RefSeq
	Neorickettsia		nse	Neorickettsia sennetsu	2006	RefSeq
			nri	Neorickettsia risticii	2009	RefSeq
	Pelagibacter		pub	Candidatus Pelagibacter ubique	2005	RefSeq
			pel	Candidatus Pelagibacter sp. IMCC9063	2011	RefSeq
	Midichloria		mmn	Candidatus Midichloria mitochondrii	2011	RefSeq
	Mesorhizobium		mlo	Mesorhizobium loti	2000	RefSeq
			mci	Mesorhizobium ciceri	2011	RefSeq
			mop	Mesorhizobium opportunistum	2011	RefSeq
	Chelativorans		mes	Mesorhizobium sp. BNC1	2006	RefSeq
	Parvibaculum		pla	Parvibaculum lavamentivorans	2007	RefSeq
	Sinorhizobium		sme	Sinorhizobium meliloti 1021	2001	RefSeq
			smk	Sinorhizobium meliloti AK83	2011	RefSeq
			smd	Sinorhizobium medicae	2007	RefSeq
			rhi	Sinorhizobium fredii NGR234	2009	RefSeq
	Agrobacterium		atu	Agrobacterium tumefaciens C58	2001	RefSeq
			ara	Agrobacterium radiobacter K84	2009	RefSeq
			avi	Agrobacterium vitis S4	2009	RefSeq
			agr	Agrobacterium sp. H13-3	2011	RefSeq
	Rhizobium		ret	Rhizobium etli CFN 42	2006	RefSeq
			rec	Rhizobium etli CIAT 652	2008	RefSeq
			rle	Rhizobium leguminosarum	2006	RefSeq
			rlt	Rhizobium leguminosarum bv. trifolii WSM2304	2008	RefSeq
			rlg	Rhizobium leguminosarum bv. trifolii WSM1325	2009	RefSeq
	Liberibacter		las	Candidatus Liberibacter asiaticus	2009	RefSeq
			lso	Candidatus Liberibacter solanacearum	2010	RefSeq
	Brucella		bme	Brucella melitensis bv. 1 16M	2002	RefSeq
			bmi	Brucella melitensis ATCC 23457	2009	RefSeq
			bmf	Brucella melitensis biovar Abortus	2005	RefSeq
			bmb	Brucella abortus 9-941	2005	RefSeq
			bmc	Brucella abortus S19	2008	RefSeq
			bms	Brucella suis 1330	2002	RefSeq
			bmt	Brucella suis ATCC 23445	2007	RefSeq
			bov	Brucella ovis	2007	RefSeq
			bcs	Brucella canis	2007	RefSeq
			bmr	Brucella microti	2009	RefSeq
			bpp	Brucella pinnipedialis	2011	RefSeq
	Ochrobactrum		oan	Ochrobactrum anthropi	2007	RefSeq
	Bradyrhizobium		bja	Bradyrhizobium japonicum	2002	RefSeq
			bra	Bradyrhizobium sp. ORS 278	2007	RefSeq
			bbt	Bradyrhizobium sp. BTAi1	2007	RefSeq
	Rhodopseudomonas		rpa	Rhodopseudomonas palustris CGA009	2003	RefSeq
			rpb	Rhodopseudomonas palustris HaA2	2006	RefSeq
			rpc	Rhodopseudomonas palustris BisB18	2006	RefSeq
			rpd	Rhodopseudomonas palustris BisB5	2006	RefSeq
			rpe	Rhodopseudomonas palustris BisA53	2006	RefSeq
			rpt	Rhodopseudomonas palustris TIE-1	2008	RefSeq
			rpx	Rhodopseudomonas palustris DX-1	2011	RefSeq
	Nitrobacter		nwi	Nitrobacter winogradskyi	2005	RefSeq
			nha	Nitrobacter hamburgensis	2006	RefSeq
	Oligotropha		oca	Oligotropha carboxidovorans OM5 (Mississippi)	2008	RefSeq
			ocg	Oligotropha carboxidovorans OM5 (Goettingen)	2011	RefSeq
	Bartonella		bhe	Bartonella henselae	2004	RefSeq
			bqu	Bartonella quintana	2004	RefSeq
			bbk	Bartonella bacilliformis	2007	RefSeq
			btr	Bartonella tribocorum	2007	RefSeq
			bgr	Bartonella grahamii	2009	RefSeq
			bcd	Bartonella clarridgeiae	2011	RefSeq
	Xanthobacter		xau	Xanthobacter autotrophicus	2007	RefSeq
	Azorhizobium		azc	Azorhizobium caulinodans	2007	RefSeq
	Starkeya		sno	Starkeya novella	2010	RefSeq
	Methylobacterium		mex	Methylobacterium extorquens	2007	RefSeq
			mea	Methylobacterium extorquens AM1	2009	RefSeq
			mdi	Methylobacterium extorquens DM4	2009	RefSeq
			mrd	Methylobacterium radiotolerans	2008	RefSeq
			met	Methylobacterium sp. 4-46	2008	RefSeq
			mpo	Methylobacterium populi	2008	RefSeq
			mch	Methylobacterium chloromethanicum	2008	RefSeq
			mno	Methylobacterium nodulans	2009	RefSeq
	Beijerinckia		bid	Beijerinckia indica	2008	RefSeq
	Methylocella		msl	Methylocella silvestris	2008	RefSeq
	Hyphomicrobium		hdn	Hyphomicrobium denitrificans	2010	RefSeq
			hmc	Hyphomicrobium sp. MC1	2011	RefSeq
	Rhodomicrobium		rva	Rhodomicrobium vannielii	2010	RefSeq
	Pelagibacterium		phl	Pelagibacterium halotolerans	2011	RefSeq
	Hodgkinia		hci	Candidatus Hodgkinia cicadicola	2009	RefSeq
	Caulobacter		ccr	Caulobacter crescentus CB15	2001	RefSeq
			ccs	Caulobacter crescentus NA1000	2009	RefSeq
			cak	Caulobacter sp. K31	2008	RefSeq
			cse	Caulobacter segnis	2010	RefSeq
	Phenylobacterium		pzu	Phenylobacterium zucineum	2008	RefSeq
	Brevundimonas		bsb	Brevundimonas subvibrioides	2010	RefSeq
	Asticcacaulis		aex	Asticcacaulis excentricus	2011	RefSeq
	Ruegeria		sil	Silicibacter pomeroyi	2004	RefSeq
			sit	Ruegeria sp. TM1040	2006	RefSeq
	Rhodobacter		rsp	Rhodobacter sphaeroides 2.4.1	2005	RefSeq
			rsh	Rhodobacter sphaeroides ATCC 17029	2007	RefSeq
			rsq	Rhodobacter sphaeroides ATCC 17025	2007	RefSeq
			rsk	Rhodobacter sphaeroides KD131	2009	RefSeq
			rcp	Rhodobacter capsulatus	2010	RefSeq
	Jannaschia		jan	Jannaschia sp. CCS1	2006	RefSeq
	Roseobacter		rde	Roseobacter denitrificans	2006	RefSeq
			rli	Roseobacter litoralis Och 149	2011	RefSeq
	Paracoccus		pde	Paracoccus denitrificans	2006	RefSeq
	Dinoroseobacter		dsh	Dinoroseobacter shibae	2007	RefSeq
	Ketogulonicigenium		kvu	Ketogulonicigenium vulgare	2010	RefSeq
	Maricaulis		mmr	Maricaulis maris	2006	RefSeq
	Hyphomonas		hne	Hyphomonas neptunium	2006	RefSeq
	Hirschia		hba	Hirschia baltica	2009	RefSeq
	Zymomonas		zmo	Zymomonas mobilis	2004	RefSeq
			zmn	Zymomonas mobilis subsp. mobilis NCIMB 11163	2009	RefSeq
			zmp	Zymomonas mobilis subsp. pomaceae ATCC 29192	2011	RefSeq
	Novosphingobium		nar	Novosphingobium aromaticivorans	2006	RefSeq
			npp	Novosphingobium sp. PP1Y	2011	RefSeq
	Sphingopyxis		sal	Sphingopyxis alaskensis	2006	RefSeq
	Sphingomonas		swi	Sphingomonas wittichii	2007	RefSeq
	Sphingobium		sjp	Sphingobium japonicum	2010	RefSeq
			sch	Sphingobium chlorophenolicum	2011	RefSeq
			ssy	Sphingobium sp. SYK-6	2011	RefSeq
	Erythrobacter		eli	Erythrobacter litoralis	2006	RefSeq
	Gluconobacter		gox	Gluconobacter oxydans	2005	RefSeq
	Granulobacter		gbe	Granulibacter bethesdensis	2006	RefSeq
	Acidiphilium		acr	Acidiphilium cryptum JF-5	2007	RefSeq
			amv	Acidiphilium multivorum	2011	RefSeq
	Gluconacetobacter		gdi	Gluconacetobacter diazotrophicus PAl 5 (Brazil)	2007	RefSeq
			gdj	Gluconacetobacter diazotrophicus PAl 5 (JGI)	2008	RefSeq
			gxy	Gluconacetobacter xylinus	2011	RefSeq
	Acetobacter		apt	Acetobacter pasteurianus	2009	RefSeq
	Rhodospirillum		rru	Rhodospirillum rubrum	2005	RefSeq
			rce	Rhodospirillum centenum	2008	RefSeq
	Magnetospirillum		mag	Magnetospirillum magneticum	2005	RefSeq
	Azospirillum		azl	Azospirillum sp. B510	2010	RefSeq
	Parvularcula		pbr	Parvularcula bermudensis	2010	RefSeq
	Puniceispirillum		apb	Candidatus Puniceispirillum marinum	2010	RefSeq
	Unclassified Alphaproteobacteria		pgv	Polymorphum gilvum	2011	RefSeq
			mai	Micavibrio aeruginosavorus	2011	RefSeq
Other proteobacteria	Magnetococcus		mgm	Magnetococcus sp. MC-1	2006	RefSeq
1) These H. influenzae strains retain intact carbonic anhydrase genes in the conserved gene clsuter as other H. influenzae strains do, but the corresponding coding sequences are annotated as pseudogene (HIBPF08500 and HICON_17910).
